# Supplementary material for: Comparative Physiological and Proteomic Analysis Reveals Different Involvement of Proteins during Artificial Aging of Siberian Wildrye Seeds
Source: Plants (Basel). 2020 Oct 15;9(10):1370. doi: 10.3390/plants9101370 (PMC7650541; doi:10.3390/plants9101370)
Supplement: Supplementary file 1 [file plants-09-01370-s001.zip]

Archive with 1 entries (1 files):
- plants-963393-supplementary.xlsx
