# Supplementary material for: Comparative Physiological and Proteomic Analysis Reveals Different Involvement of Proteins during Artificial Aging of Siberian Wildrye Seeds
Source: Plants (Basel). 2020 Oct 15;9(10):1370. doi: 10.3390/plants9101370 (PMC7650541; doi:10.3390/plants9101370)
Supplement: Supplementary file 1 [file plants-09-01370-s001.zip › plants-963393-supplementary.xlsx]

## Sheet: Sheet1
Protein accession	Protein description	MW	fold change
			0h	36h	72h
A0A1B5GFV6	Caleosin	27.423	1.574	0.867	0.636
A0A1D5S109	gamma-hordein-3-like	23.67	0.885	0.902	1.228
A0A1D5T9J0	Chlorophyll a-b binding protein, chloroplastic	24.126	1.156	1.108	0.752
A0A1D5TAS4	vacuolar-processing enzyme beta-isozyme 1-like	54.708	1.241	1.037	0.751
A0A1D5TM37	Chlorophyll a-b binding protein, chloroplastic	27.109	1.039	1.126	0.839
A0A1D5TQ61	oxygen-evolving enhancer protein 3, chloroplastic-like	22.022	1.316	0.993	0.724
A0A1D5U2E5	pre-mRNA cleavage factor Im 25 kDa subunit 2	18.346	0	0.831	0.428
A0A1D5U7U6	probable carboxylesterase 18	36.411	1.251	1.008	0.774
A0A1D5U8R9	probable cysteine protease RD19D	39.078	1.533	0.877	0.658
A0A1D5UAB5	ribonuclease 1-like	26.779	1.269	1.032	0.723
A0A1D5UG53	Peroxidase	28.434	1.79	0.783	0.515
A0A1D5UGR6	la protein 1	48.379	1.149	1.084	0.775
A0A1D5UK00	uncharacterized LOC103644136	100.21	1.082	1.105	0.82
A0A1D5UXN7	Amine oxidase	81.117	1.252	1.016	0.721
A0A1D5V1U8	Cytochrome b6-f complex iron-sulfur subunit	19.15	1.38	1.024	0.665
A0A1D5V3N8	Peroxidase	33.567	1.274	0.998	0.761
A0A1D5V460	proteoglycan 4-like	160.05	1.286	1.054	0.672
A0A1D5VF55	universal stress protein PHOS32-like	26.31	1.026	1.119	0.851
A0A1D5VJZ3	salt stress root protein RS1	19.659	1.526	0.889	0.644
A0A1D5W3X8	PREDICTED: transposon Tf2-1 polyprotein	112.03	1.65	0.903	0.518
A0A1D5W6Q2	60S ribosomal protein L38-like	8.097	0.881	0.815	1.331
A0A1D5WDA8	Peroxidase	38.881	1.885	0.978	0.221
A0A1D5WP00	probable mitochondrial-processing peptidase subunit beta, mitochondrial	55.514	0.477	1.316	0.467
A0A1D5WXH1	GDSL esterase/lipase APG-like	39.088	1.583	0.978	0.512
A0A1D5XEE5	zinc finger CCCH domain-containing protein 15	32.507	1.311	0.995	0.745
A0A1D5YBE2	pollen allergen Dac g 3-like	13.292	1.242	1.033	0.751
A0A1D5YHB7	protein YLS3-like	16.682	1.306	1.001	0.727
A0A1D5YHU3	expansin-B4-like	30.773	1.2	1.051	0.77
A0A1D5YL69	Glyceraldehyde-3-phosphate dehydrogenase	29.363	1.415	0.97	0.664
A0A1D5Z1E5	protein YLS3-like	16.746	1.322	0.997	0.716
A0A1D5Z7K1	PREDICTED: beta-glucosidase BoGH3B-like	69.827	1.274	1.022	0.731
A0A1D5ZLT0	Chlorophyll a-b binding protein, chloroplastic	28.019	1.209	1.032	0.778
A0A1D5ZSJ8	vacuolar-processing enzyme-like	44.006	1.232	1.043	0.747
A0A1D6A0A6	transmembrane protein 205-like	17.012	1.081	0.834	1.124
A0A1D6AL11	vacuolar-processing enzyme beta-isozyme 1-like	49.927	1.822	0.815	0.459
A0A1D6B476	fimbrin-4-like	66.887	0.812	0.929	1.253
A0A1D6BS92	protein NLP2-like	65.284	1.701	0.894	0.478
A0A1D6BXL7	Ferredoxin--NADP reductase, chloroplastic	39.842	1.367	0.967	0.706
A0A1D6C821	11 kDa late embryogenesis abundant protein-like	14.523	0.605	0.946	1.438
A0A1D6CGS7	blue copper protein-like	19.152	1.743	0.779	0.574
A0A1D6CNS2	exocyst complex component EXO70A1-like	74.64	1.111	1.081	0.815
A0A1D6CQU6	vacuolar-sorting receptor 6-like	69.308	1.003	0.874	1.149
A0A1D6CSX6	protodermal factor 1-like	18.002	1.289	0.996	0.743
A0A1D6DIE8	pollen allergen Phl p 1-like	27.735	1.238	1.033	0.765
A0A1D6DKU5	PREDICTED: heat shock cognate 70 kDa protein-like	67.278	1.555	0.977	0.53
A0A1D6REZ8	translocator protein homolog	19.339	0.861	0.926	1.223
A0A1D6RFI1	protein STRICTOSIDINE SYNTHASE-LIKE 7-like	46.012	0.912	0.851	1.25
A0A1D6RIR6	thylakoid lumenal 29 kDa protein, chloroplastic	29.508	1.349	0.993	0.33
A0A1D6RRH1	Peroxidase	36.93	1.469	0.962	0.62
A0A1D6RYS9	histidine-containing phosphotransfer protein 2-like	15.845	0.897	0.89	1.23
A0A1D6S2C7	LOW QUALITY PROTEIN: uncharacterized protei	31.099	1.782	0.257	1.116
A0A1D6SAV2	Pectinesterase	59.31	1.078	1.1	0.825
A0A1D6SB45	serine/threonine-protein kinase/endoribonuclease IRE1-like isoform X1	64.809	0.776	0.886	1.35
F6K744	Chlorophyll a-b binding protein, chloroplastic	28.214	1.248	1.054	0.719
P05151	Cytochrome f	35.362	1.354	1	0.682
P24065	Photosystem II CP47 reaction center protein	56.091	1.228	1.019	0.751
Q1ERG1	Endo-beta-1,3-glucanase	35.937	1.435	0.995	0.61
Q56TP4	Xyloglucan endotransglucosylase/hydrolase	31.071	0.991	0.881	1.154
Q9FEE4	Ribulose bisphosphate carboxylase small chain	19.433	2.044	0.677	0.407
S4Z090	Photosystem II CP43 reaction center protein	52.134	1.311	0.975	0.735
W4ZYX8	Peroxidase	38.149	1.332	0.976	0.713
W5AJS8	low-temperature-induced cysteine proteinase	31.558	1.277	0.999	0.749
W5BRQ1	mavicyanin-like	20.078	1.264	1.036	0.726
W5BW13	cysteine proteinase 1-like	20.156	1.366	1.01	0.661
W5ECA4	63 kDa globulin-like protein	69.449	0.358	0.951	1.611
W5EF26	glutathione S-transferase F8, chloroplastic-like	25.398	1.574	0.928	0.563
W5EQ69	UDP-glucose 6-dehydrogenase	52.868	0.993	0.881	1.148
W5FD68	chaperone protein ClpB1-like isoform X1	72.973	0.7	1.297	0.947
W5FE02	DUF1350 family protein	18.722	1.226	1.016	0.779
W5FIQ5	peroxisomal (S)-2-hydroxy-acid oxidase GLO1	40.367	1.239	1.025	0.764
W5FN30	putative invertase inhibitor	18.596	1.118	0.808	1.124
W5G6B5	Peroxidase	35.821	1.393	0.935	0.698
W5GCX2	UTP--glucose-1-phosphate uridylyltransferase	51.303	1.218	1.067	0.737
W5HUG4	chaperone protein dnaJ 10-like isoform X1	43.661	0.925	1.162	0.893
W5I1P4	ATP-dependent zinc metalloprotease FTSH 2, chloroplastic	71.871	1.281	0.991	0.743
W5I4Y2	Glucose-1-phosphate adenylyltransferase	56.265	0.312	0.5	0.786
A0A024CKY0	LEA protein	16.93	1.389	0.894	0.79
A0A077RAC7	ribonuclease 2	30.83	1.206	0.988	0.833
A0A077RZ37	glycerophosphodiester phosphodiesterase GDPD6-like	45.056	1.156	1.035	0.831
A0A096UMY8	PREDICTED: FK506-binding protein 2	22.617	1.203	1.016	0.782
A0A0A0S1W1	12-oxo-phytodienoic acid reductase 2	42.784	1.126	1.069	0.82
A0A0H4MAT1	Dehydrin	13.93	1.197	0.981	0.85
A0A0M3LQU0	Auxin-repressed protein	12.469	1.693	0.762	0.646
A0A1B5GFV1	Caleosin	22.643	1.41	0.875	0.769
A0A1D5RV00	Arginyl-tRNA--protein transferase	65.384	0.862	0.971	1.172
A0A1D5RWS5	ABA-inducible protein PHV A1-like	21.12	1.149	1.008	0.856
A0A1D5RWT3	PREDICTED: T-complex protein 1 subunit alpha-like	59.386	0.806	1.116	1.053
A0A1D5RYG2	vacuolar protein sorting protein	132.56	0.707	1.15	1.129
A0A1D5S4Q0	mitochondrial dicarboxylate/tricarboxylate transporter DTC-like	12.699	1.176	0.967	0.878
A0A1D5S9M6	expansin-B9-like	21.035	1.237	0.977	0.81
A0A1D5SA17	expansin-B4-like	30.563	1.239	1.018	0.794
A0A1D5SA32	PREDICTED: chaperone protein ClpB1	98.76	0.725	1.14	1.065
A0A1D5SBM6	pleckstrin homology (PH) domain-containing protein	56.537	0.765	1.162	1.038
A0A1D5SC93	short-chain dehydrogenase/reductase 2b-like	31.137	1.154	0.99	0.88
A0A1D5SG68	calcium ion-binding protein	66.854	1.222	0.94	0.873
A0A1D5SGA7	major pollen allergen Lol p 11	18.085	1.186	1.018	0.816
A0A1D5SGN7	expansin-like A2	28.582	1.28	0.977	0.776
A0A1D5SRI0	major pollen allergen Lol p 11	18.158	1.22	1.01	0.8
A0A1D5SU87	chitinase 8-like	27.134	1.283	0.856	0.913
A0A1D5SUU8	expansin-B3-like	28.687	1.149	1.017	0.863
A0A1D5SUV7	DUF1682 family protein	50.288	0.761	1.127	1.082
A0A1D5SVY5	pleckstrin homology (PH) domain-containing protein	129.93	0.807	1.106	1.086
A0A1D5SXJ7	Reticulon-like protein	27.706	1.147	1.02	0.85
A0A1D5SZD9	cytochrome P450 98A1	56.521	0.756	1.056	1.18
A0A1D5SZM5	isoflavone reductase homolog IRL-like	32.111	1.226	0.938	0.876
A0A1D5T0S4	Sulfhydryl oxidase	57.791	1.2	0.938	0.873
A0A1D5T487	mitochondrial dicarboxylate/tricarboxylate transporter DTC-like	13.42	1.197	0.94	0.9
A0A1D5T6G6	Peroxidase	35.536	1.212	0.944	0.882
A0A1D5T754	polyphenol oxidase, chloroplastic-like	63.077	1.249	0.981	0.769
A0A1D5T7N6	calreticulin	42.663	0.817	1.085	1.066
A0A1D5T9I3	cysteine proteinase 1-like	41.445	1.163	1.003	0.844
A0A1D5TC29	late embryogenesis abundant protein, group 3-like	31.507	1.202	0.958	0.842
A0A1D5TJ71	probable 5'-adenylylsulfate reductase 1, chloroplastic	50.519	1.18	0.993	0.855
A0A1D5TP43	Chlorophyll a-b binding protein, chloroplastic	29.466	1.216	0.998	0.816
A0A1D5TPL5	serine/arginine-rich-splicing factor SR34-like	21.706	0.833	1.078	1.087
A0A1D5TQZ5	Serine/threonine-protein kinase	60.885	1.436	0.905	0.716
A0A1D5TTP6	Peroxidase	36.647	1.194	0.941	0.89
A0A1D5TTT1	Glyceraldehyde-3-phosphate dehydrogenase	39.702	1.617	0.727	0.75
A0A1D5U192	CSC1-like protein ERD4	55.859	1.162	0.997	0.869
A0A1D5U1T5	Peptidylprolyl isomerase	64.384	0.686	1.166	1.103
A0A1D5U3N1	oryzain alpha chain-like	47.611	1.213	1.023	0.799
A0A1D5UAV4	Peptidylprolyl isomerase	68.089	0.707	1.157	1.092
A0A1D5UEP5	Amine oxidase	88.234	1.116	1.023	0.816
A0A1D5UPX2	soluble inorganic pyrophosphatase	23.969	0.82	0.973	1.188
A0A1D5URU7	alpha-N-acetylglucosaminidase-like	91.559	1.518	0.817	0.739
A0A1D5UYF9	glucan endo-1,3-beta-glucosidase 3-like isoform X1	59.074	1.163	0.978	0.89
A0A1D5V0C7	polygalacturonase inhibitor 1-like	33.637	1.238	0.991	0.791
A0A1D5V3G8	probable mitochondrial import inner membrane translocase subunit TIM21	23.405	1.167	0.983	0.875
A0A1D5V590	Protein YIPF	25.044	1.175	0.977	0.885
A0A1D5V695	Glycine cleavage system P protein	102.21	1.161	1	0.86
A0A1D5VBU1	metacaspase-4-like	42.536	1.128	1.015	0.845
A0A1D5VBY7	NAD(P)H dehydrogenase (quinone) FQR1-like isoform X1	20.446	1.169	0.978	0.893
A0A1D5VD11	Fructose-bisphosphate aldolase	38.908	0.731	1.033	1.298
A0A1D5VI55	patatin-like protein 2	24.909	1.154	1.017	0.849
A0A1D5W255	65-kDa microtubule-associated protein 1-like	64.519	0.695	1.239	1.019
A0A1D5WDE3	PREDICTED: sedoheptulose-1,7-bisphosphatase, chloroplastic	39.041	1.18	0.946	0.904
A0A1D5WDJ4	uncharacterized membrane protein C776.05	43.352	1.278	0.965	0.792
A0A1D5WDT5	seed maturation protein PM41	13.675	1.201	0.952	0.865
A0A1D5WJ48	Dirigent protein	20.048	1.309	0.854	0.893
A0A1D5WQ86	Peroxidase	35.382	1.395	0.906	0.75
A0A1D5WT84	probable choline kinase 2	30.082	1.178	0.966	0.883
A0A1D5WTN1	PREDICTED: transmembrane protein 214-B	64.925	1.14	1.009	0.868
A0A1D5WTW7	probable sucrose-phosphate synthase 4	118.81	0.676	1.153	1.106
A0A1D5WUX8	nodulin-related protein 1-like	14.381	1.323	0.88	0.849
A0A1D5XCD7	protein YLS3-like	14.73	1.103	1.059	0.844
A0A1D5XJ33	Peroxidase	27.566	1.13	1.076	0.818
A0A1D5XMN4	calcium-transporting ATPase 4, endoplasmic reticulum-type-like	120.51	1.161	1.025	0.84
A0A1D5XMP7	expansin-like A1	28.615	1.179	0.944	0.904
A0A1D5XQN4		8.509	1.216	0.925	0.901
A0A1D5XU85	PREDICTED: xylanase inhibitor protein 1-like	26.398	1.363	0.919	0.763
A0A1D5Y1J7	gamma-interferon-inducible-lysosomal thiol reductase-like isoform X1	25.606	1.139	1.044	0.828
A0A1D5Y5S9	Aminopeptidase	97.7	0.823	1.061	1.082
A0A1D5Y9S9	alpha-L-arabinofuranosidase 1-like isoform X2	63.39	1.238	0.992	0.803
A0A1D5YEM7	pollen allergen Phl p 1-like	29.883	1.249	0.903	0.886
A0A1D5YFW1	heat shock factor-binding protein 1-like isoform X1	8.692	1.262	0.954	0.891
A0A1D5YHT6	probable sarcosine oxidase	42.912	1.187	0.982	0.871
A0A1D5YQI6	Triticain gamma	36.787	1.53	0.886	0.694
A0A1D5YV88	probable stress-associated endoplasmic reticulum protein	5.843	1.366	0.947	0.741
A0A1D5YVA2	cationic amino acid transporter 2, vacuolar-like	54.536	1.251	0.939	0.843
A0A1D5YW23	heparanase-like protein 1	58.533	1.195	1.003	0.828
A0A1D5YZ83	photosystem I reaction center subunit II, chloroplastic	21.879	1.296	0.938	0.803
A0A1D5Z0U4	senescence-specific cysteine protease SAG39-like	22.054	1.203	0.936	0.891
A0A1D5Z4N3	Ribulose bisphosphate carboxylase small chain	14.872	1.682	0.776	0.625
A0A1D5Z4X9	PREDICTED: disease resistance protein RPM1-like	121.89	1.14	1.028	0.849
A0A1D5ZDV7	rRNA N-glycosidase	29.66	0.866	0.983	1.148
A0A1D5ZN54	PREDICTED: putative invertase inhibitor	21.78	1.188	0.93	0.912
A0A1D5ZNS0	probable plastid-lipid-associated protein 2, chloroplastic	32.848	1.207	1	0.826
A0A1D5ZSY5	glucan endo-1,3-beta-glucosidase 4-like isoform X2	45.926	1.155	1.03	0.837
A0A1D5ZTR8	nicotinate-nucleotide pyrophosphorylase , chloroplastic	39.484	1.202	0.962	0.868
A0A1D5ZVB6	methyl-CpG-binding domain-containing protein 2-like	29.062	1.125	1.056	0.832
A0A1D5ZWT3	11 kDa late embryogenesis abundant protein-like	14.59	1.28	0.913	0.868
A0A1D5ZYQ7	Photosystem II D2 protein	37.709	1.248	0.983	0.804
A0A1D6A8E6	HMG1/2-like protein	12.352	1.19	1.013	0.796
A0A1D6ALG9	dehydrin COR410	27.973	1.346	0.937	0.757
A0A1D6ALV9	phosphoenolpyruvate carboxylase 1	112.13	0.824	1.038	1.119
A0A1D6AM96	0	58.037	0.846	0.938	1.224
A0A1D6AMY6	temperature-induced lipocalin-1-like	21.797	1.269	0.982	0.774
A0A1D6ARK2	protease Do-like 9 isoform X1	61.111	0.819	1.064	1.106
A0A1D6AYA2	nuclear pore complex protein NUP205	243.34	0.682	1.182	1.039
A0A1D6AZ07	PREDICTED: polyubiquitin 11	25.771	1.3	0.958	0.793
A0A1D6AZ74	PREDICTED: homeobox protein engrailed-1	39.125	1.166	0.979	0.864
A0A1D6B2D8	Carboxypeptidase	55.283	1.18	0.985	0.861
A0A1D6B2R1	Diacylglycerol kinase	47.012	1.176	0.959	0.887
A0A1D6B523	PREDICTED: ribonuclease Y-like	12.552	1.185	0.948	0.884
A0A1D6B5Y4	subtilisin-like protease SBT1.4	76.101	1.248	0.956	0.774
A0A1D6B6N8	11 kDa late embryogenesis abundant protein-like	8.607	1.202	0.998	0.829
A0A1D6B7W2	GPI-anchored protein LLG1-like	16.502	1.188	0.97	0.879
A0A1D6B9N7	NEP-interacting protein, putative (DUF239)	42.33	1.169	1.023	0.822
A0A1D6BBZ7	succinate-semialdehyde dehydrogenase, mitochondrial	52.52	0.808	0.929	1.181
A0A1D6BDS6	alpha-amylase inhibitor 0.28	9.334	1.13	1.042	0.847
A0A1D6BE17	NADPH-dependent pterin aldehyde reductase	20.399	1.124	1.056	0.831
A0A1D6BE78	Purple acid phosphatase	52.211	1.261	0.995	0.776
A0A1D6BFL3	fiber protein Fb15	22.735	1.221	0.933	0.881
A0A1D6BH39	PREDICTED: anthranilate phosphoribosyltransferase	63.14	1.247	0.918	0.872
A0A1D6BKU8	ATP-dependent zinc metalloprotease FTSH 1, chloroplastic	72.675	1.175	1.026	0.759
A0A1D6BRX1	Ferredoxin	13.457	1.23	1.001	0.795
A0A1D6BVZ1	stress up-regulated Nod 19 protein	36.376	1.277	0.952	0.809
A0A1D6C2V8	transmembrane protein 120 homolog	40.965	1.144	0.979	0.861
A0A1D6C353	Peroxidase	37.476	1.439	0.909	0.708
A0A1D6CAM6	probable glutathione S-transferase BZ2	26.668	1.345	0.946	0.744
A0A1D6CCS1	homogentisate geranylgeranyltransferase-like	26.737	1.261	0.931	0.841
A0A1D6CGK6	Lipoxygenase	100.71	1.312	0.904	0.828
A0A1D6CI05	PREDICTED: bifunctional epoxide hydrolase 2-like	35.63	1.258	0.935	0.829
A0A1D6CIM1	nucleolin 1 isoform X2	56.484	1.309	0.969	0.76
A0A1D6CJV5	probable L-ascorbate peroxidase 4	31.714	1.197	0.966	0.87
A0A1D6CL61	phosphoenolpyruvate carboxylase 1-like	109.61	0.838	1.053	1.099
A0A1D6CM34	photosystem II stability/assembly factor HCF136, chloroplastic	42	1.199	1.012	0.823
A0A1D6CNN6	PREDICTED: translation machinery-associated protein 7-like	13.344	1.262	0.95	0.881
A0A1D6CQN7	Peroxidase	36.599	1.167	0.968	0.892
A0A1D6CSZ6	external alternative NAD(P)H-ubiquinone oxidoreductase B1, mitochondrial	53.417	1.208	0.936	0.888
A0A1D6CV94	Peroxidase	22.065	1.272	0.967	0.774
A0A1D6CW10	peroxisomal membrane protein 11-5	19.468	1.192	0.97	0.87
A0A1D6CW20	Peroxidase	36.936	1.205	0.972	0.854
A0A1D6CX16	non-specific lipid transfer protein GPI-anchored 1	18.184	1.308	0.931	0.807
A0A1D6D109	latex abundant protein 1	41.66	1.158	0.99	0.878
A0A1D6D200	protease Do-like 9	61.452	0.848	1.007	1.132
A0A1D6D2F0	T-complex protein 1 subunit alpha-like	59.284	0.816	1.08	1.075
A0A1D6D5X5	homogentisate 1,2-dioxygenase	52.383	1.151	0.995	0.874
A0A1D6D7A2	glucan endo-1,3-beta-glucosidase GII-like	35.351	1.221	0.991	0.811
A0A1D6DHY1	Purple acid phosphatase	43.958	1.363	0.922	0.76
A0A1D6DIT3	PREDICTED: protein canopy-1	21.002	1.162	0.996	0.863
A0A1D6RE11	PREDICTED: haloacid dehalogenase-like hydrolase domain-containing protein Sgpp isoform X2	32.522	1.155	1.013	0.852
A0A1D6REQ9	gamma-gliadin	13.74	1.501	0.817	0.759
A0A1D6RFV6	ribulose-1,5-bisphosphate carboxylase/oxygenase large subunit (plastid)	14.993	1.997	0.705	0.43
A0A1D6RID7	oxygen-evolving enhancer protein 1, chloroplastic	28.345	1.201	1.016	0.809
A0A1D6RIM0	Carboxypeptidase	51.807	1.1	1.065	0.845
A0A1D6RMR6	insulin-degrading enzyme-like 1, peroxisomal	113.07	0.789	0.995	1.221
A0A1D6RU47	transmembrane protein	77.914	1.169	1.042	0.807
A0A1D6RXD5	PREDICTED: embryonic protein DC-8-like isoform X2	48.138	1.44	0.824	0.803
A0A1D6S098	ribulose bisphosphate carboxylase/oxygenase activase A, chloroplastic isoform X2	42.313	1.517	0.908	0.683
A0A1D6S4A7	protein transport protein Sec24-like CEF	109.79	0.764	1.018	1.212
A0A1D6S663	beta-glucosidase 31-like	42.733	1.376	0.867	0.813
A0A1D6S9T2	presequence protease 1, chloroplastic/mitochondrial-like	119.14	0.774	1.063	1.069
A0A1D6SDX1	PREDICTED: trithorax group protein osa-like	116.36	1.24	0.976	0.828
M9TG60	Gamma-gliadin 1	38.862	1.537	0.84	0.671
P11383	Ribulose bisphosphate carboxylase large chain	52.851	2.004	0.678	0.426
P12112	ATP synthase subunit alpha, chloroplastic	55.295	1.13	1.047	0.859
P12463	Photosystem II protein D1	38.92	1.285	0.928	0.724
P22701	Em protein CS41	9.987	1.192	0.951	0.891
P29546	Elongation factor 1-beta	23.088	0.796	1.031	1.158
P46525	Cold-shock protein CS120	38.897	1.186	0.944	0.903
P58386	Photosystem I P700 chlorophyll a apoprotein A2	82.584	1.268	0.975	0.797
Q2PCD2	Non-specific lipid-transfer protein	12.245	1.174	0.954	0.877
Q9SBB7	Chloroplast small heat shock protein	26.874	0.736	1.06	1.187
Q9SPH4	Heat shock protein 101	100.9	0.8	1.092	1.07
W4ZNK3	PREDICTED: ribosome biogenesis protein erb1	16.116	1.188	0.944	0.892
W4ZRU3	60S ribosomal protein L30	12.352	0.791	0.984	1.222
W4ZSP8	PREDICTED: transmembrane protein 33 homolog	38.851	1.176	0.952	0.902
W4ZSY8	desumoylating isopeptidase 2-like	26.826	1.119	1.05	0.846
W4ZV21	aspartic proteinase	54.073	1.218	0.976	0.81
W5AMS3	NAD(P)-binding Rossmann-fold superfamily protein	31.752	1.198	0.998	0.827
W5ANF5	Peroxidase	37.449	1.286	0.92	0.83
W5APQ3	heavy metal-associated isoprenylated plant protein 7	38.689	1.232	0.982	0.799
W5B552	G-type lectin S-receptor-like serine/threonine-protein kinase At2g19130	84.854	1.213	1.002	0.812
W5B7S6	probable UDP-arabinose 4-epimerase 2	44.99	1.234	0.915	0.882
W5B8P4	endonuclease 4-like	32.311	1.212	0.99	0.844
W5BDR9	26S proteasome non-ATPase regulatory subunit 6-like	44.086	0.814	1.031	1.142
W5BEY1	endonuclease 4-like	32.046	1.202	0.997	0.81
W5BGM7	Cysteine proteinase inhibitor	14.788	1.241	0.928	0.874
W5BJN8	aquaporin PIP2-1	30.356	1.289	0.909	0.79
W5BQ26	PREDICTED: mucin-17-like isoform X1	44.79	1.186	0.952	0.88
W5BQ44	expansin-B15-like	26.421	1.367	0.871	0.808
W5BXR4	probable signal peptidase complex subunit 2	21.336	1.338	0.87	0.853
W5C2B9	Exocyst complex component	89.259	0.81	1.078	1.093
W5C572	photosystem I reaction center subunit N, chloroplastic	15.528	1.243	1.022	0.772
W5CME5	60S ribosomal protein L30	12.475	0.761	0.985	1.251
W5CZ22	KH domain-containing protein At4g18375-like	68.777	1.134	1.051	0.83
W5D1J9	embryo-specific protein ATS3A-like	20.244	1.21	1.025	0.787
W5D591	Small ubiquitin-related modifier	11.101	1.224	0.97	0.824
W5D5R6	Cold induced protein	16.199	1.291	0.926	0.835
W5DDM9	inositol-1,4,5-trisphosphate 5-phosphatase	47.382	1.276	0.924	0.844
W5DMR0	GDSL esterase/lipase At3g48460	41.862	1.19	1.059	0.777
W5EDL3	Fructose-bisphosphate aldolase	41.869	1.219	0.96	0.818
W5ELS3	post-GPI attachment to proteins factor 3-like	37.272	1.217	0.929	0.902
W5EQ30	plant/F17O14-7 protein	33.188	1.18	0.977	0.869
W5EQY2	non-specific phospholipase C4-like	56.963	1.185	0.98	0.815
W5EWH1	protein ENHANCED DISEASE RESISTANCE 2-like	63.126	1.331	0.888	0.83
W5F7F2	0	8.341	0.776	1.177	1.012
W5F8Z5	Chlorophyll a-b binding protein, chloroplastic	28.339	1.195	0.993	0.839
W5FCI5	phosphoenolpyruvate carboxylase 2	110.18	0.759	1.086	1.12
W5FCL6	cysteine proteinase 1-like	41.022	1.176	1.037	0.804
W5FEC7	Peroxidase	37.408	1.456	0.846	0.768
W5FKG6	0	12.534	1.202	0.946	0.864
W5FTZ6	CDGSH iron-sulfur domain-containing protein NEET	11.8	1.264	0.909	0.868
W5GEB0	protein LURP-one-related 15-like	22.383	0.831	1.038	1.122
W5GGS8	0	12.793	1.189	0.951	0.897
W5GGU0	glycine-rich cell wall structural protein-like	10.324	1.344	0.873	0.828
W5GUI9	Phenylalanine ammonia-lyase	75.618	1.238	0.996	0.787
W5H014	glycolipid transfer protein 1	22.643	1.341	0.923	0.783
A0A1D5RQE5	delta-1-pyrroline-5-carboxylate synthase	43.926	0.844	1.1	0.997
A0A1D5RR72	probable protein phosphatase 2C 52	54.891	0.852	1.108	1.015
A0A1D5RT42	fasciclin-like arabinogalactan protein 11	26.975	0.768	1.229	0.968
A0A1D5RX15	beta-fructofuranosidase, insoluble isoenzyme 1-like	44.849	1.179	0.893	0.963
A0A1D5S309	Glycosyltransferase	44.158	0.759	1.143	1.062
A0A1D5SRA5	Coatomer subunit gamma	98.72	0.829	1.085	1.055
A0A1D5T4H1	PREDICTED: cytadherence high molecular weight protein 2-like	74.808	0.862	1.129	0.992
A0A1D5TR91	pre-mRNA-splicing factor SYF1	100.28	0.789	1.118	1.055
A0A1D5UCH6	probable aquaporin PIP2-6	28.995	1.189	0.855	0.994
A0A1D5UYK5	Potassium transporter	91.385	0.366	1.086	1.18
A0A1D5V348	ATP sulfurylase 2-like	52.192	1.155	0.834	1.069
A0A1D5V4H5	N-alpha-acetyltransferase 16, NatA auxiliary subunit	103.47	0.818	1.13	1.014
A0A1D5VBA6	major pollen allergen Art v 1-like	11.92	1.181	0.882	0.996
A0A1D5VBJ7	reticulon-4-interacting protein 1, mitochondrial	38.652	1.171	0.875	0.986
A0A1D5VBZ1	splicing factor SF3a60 homolog	39.933	0.805	1.113	1.062
A0A1D5VCV8	RWD domain-containing protein 1 isoform X1	23.729	0.807	1.097	1.067
A0A1D5VIV4	protein argonaute 4A	93.123	0.834	1.144	0.994
A0A1D5WHS5	carbonyl reductase 1-like	36.049	0.775	1.2	0.978
A0A1D5X9L0	aquaporin TIP1-1	22.402	1.188	0.911	0.965
A0A1D5XC59	nuclear pore complex protein NUP96	95.69	0.781	1.128	1.058
A0A1D5XET3	ran-binding protein 1 homolog a-like	29.515	0.873	1.138	0.965
A0A1D5XKL4	probable 26S proteasome non-ATPase regulatory subunit 3	54.985	0.773	1.175	1.015
A0A1D5YDT7	cytochrome c oxidase subunit 6a, mitochondrial isoform X2	10.713	1.205	0.879	0.959
A0A1D5YQY9	Clathrin heavy chain	193.48	0.723	1.212	1.016
A0A1D5Z9W3	elongation factor 2-like	93.942	0.834	1.085	1.048
A0A1D5ZH19	0	97.206	0.859	1.135	0.987
A0A1D6A8X5	11 kDa late embryogenesis abundant protein-like	12.359	1.19	0.89	0.96
A0A1D6AJT9	calnexin homolog	53.595	0.841	1.112	1.023
A0A1D6AWQ6	protein KINESIN LIGHT CHAIN-RELATED 1-like	65.43	0.783	1.174	1.012
A0A1D6AXA9	nuclear cap-binding protein subunit 1	99.065	0.841	1.119	0.995
A0A1D6AZX2	splicing factor 3B subunit 3-like	10.786	0.795	1.144	1.029
A0A1D6B9U4	Salt-induced YSK2 dehydrin 3	16.813	1.17	0.895	0.935
A0A1D6BB49	dehydrin DHN3-like	15.729	1.305	0.892	0.857
A0A1D6BGM0	zinc finger CCCH domain-containing protein 13-like	35.469	0.734	1.209	1.012
A0A1D6BHW3	endoplasmin homolog isoform X2	92.656	0.798	1.149	1.016
A0A1D6BQY9	Tubulin beta chain	50.21	0.771	1.183	1.015
A0A1D6BY37	conserved oligomeric Golgi complex subunit 3 isoform X2	63.343	0.84	1.111	1.029
A0A1D6CET3	proteasome activator subunit 4	35.27	0.838	1.091	1.054
A0A1D6CNG7	PREDICTED: protein split ends-like	104	0.854	1.127	1.006
A0A1D6CPA7	0	10.032	1.19	0.909	0.941
A0A1D6CQ58	programmed cell death protein 4	78.914	0.813	1.122	1.019
A0A1D6CTY7	succinate dehydrogenase subunit 6, mitochondrial	15.727	1.187	0.903	0.953
A0A1D6D5I2	acyl-CoA-binding protein-like	10.022	1.181	0.908	0.954
A0A1D6D672	DUF594 family protein	22.94	0.792	1.129	1.06
A0A1D6D8T6	Eukaryotic translation initiation factor 3 subunit A	92.83	0.797	1.161	1.018
A0A1D6DB24	cell division control protein 48 homolog E	90.184	0.818	1.141	1.003
A0A1D6DGU9	heat shock 70 kDa protein 14-like	87.347	0.865	1.147	0.963
A0A1D6DI33	protein ILITYHIA	166.87	0.808	1.162	0.994
A0A1D6DLV1	splicing factor 3B subunit 3-like	119.29	0.793	1.146	1.008
A0A1D6RL87	26S proteasome non-ATPase regulatory subunit 1 homolog A-like isoform X4	109.94	0.824	1.127	1.017
A0A1D6RSF5	Pectinesterase	58.556	1.3	0.994	0.738
A0A1D6RWK0	protein VAC14 homolog isoform X2	71.322	0.82	1.141	1.039
A0A1D6RWU8	ERAD-associated E3 ubiquitin-protein ligase component HRD3	58.79	0.829	1.106	1.038
A0A1D6RXJ8	nuclear pore complex protein NUP133-like	121.11	0.737	1.263	0.955
A0A1D6RYE2	protein ILITYHIA	286.59	0.826	1.157	0.979
A0A1D6S378	Reticulon-like protein	27.001	1.251	0.86	0.947
A0A1D6S4V6	probable alpha,alpha-trehalose-phosphate synthase 7	98.183	0.856	1.135	0.975
A0A1D6S749	pentatricopeptide repeat-containing protein At1g61870, mitochondrial-like	31.565	1.189	0.845	1.004
F4Y590	Heat shock protein 90	81.289	0.815	1.16	0.995
Q8GVD3	Thioredoxin	12.694	1.195	0.887	0.939
W5AC28	glutathione S-transferase DHAR2-like	33.558	1.278	0.877	0.947
W5BGP8	Mitochondrial pyruvate carrier	12.027	1.153	0.884	0.996
W5CFW2	zinc finger CCCH domain-containing protein 11	42.238	0.89	1.162	0.932
W5DZ58	Coatomer subunit gamma	99.676	0.833	1.085	1.044
W5FVU1	Eukaryotic translation initiation factor 3 subunit C	104.92	0.571	0.834	1.628
W5GJM0	protein SRG1-like	40.118	1.206	0.858	0.979
